# Supplementary material for: Ten-Year Clinical and Functional Outcomes of Anterograde Calcaneo-Stop Arthroereisis for Idiopathic Flexible Flatfoot in Children: A Single-Center Cohort Study
Source: Children (Basel). 2025 Aug 9;12(8):1047. doi: 10.3390/children12081047 (PMC12385076; doi:10.3390/children12081047)
Supplement: Supplementary file 1 [file children-12-01047-s001.zip]

Archive with 1 entries (1 files):
- children-3761103-supplementary.pdf
